# Supplementary material for: Integrative modeling of malignant epithelial programs in EGFR-mutant LUAD via single-cell transcriptomics and multi-algorithm machine learning
Source: Front Immunol. 2025 Oct 14;16:1661679. doi: 10.3389/fimmu.2025.1661679 (PMC12558860; doi:10.3389/fimmu.2025.1661679)
Supplement: Supplementary file 4 [file Table1.xlsx]

## Sheet: Sheet1
ID	Age (year)	Gender	Smoking History	Stage	EGFR Status	PD-L1 expression (TPS)
P1	60	Male	Former	IIIA	19del	65%
P2	57	Male	Former	IVB	Wild	15%
P3	72	Female	Never	IIB	L858R	<1%
P4	72	Female	Never	IIB	19del	<1%
P5	62	Male	Former	IA3	Wild	<1%
P6	53	Female	Never	IA3	19del	<1%
P7	54	Male	Former	IA3	Wild	<1%
P8	68	Male	Former	IA3	L858R	<1%
P9	58	Female	Never	IA	Wild	<1%
Supplement Table1：Patient clinical and pathological characteristics and cellular viability.
