# Supplementary material for: Integrative modeling of malignant epithelial programs in EGFR-mutant LUAD via single-cell transcriptomics and multi-algorithm machine learning
Source: Front Immunol. 2025 Oct 14;16:1661679. doi: 10.3389/fimmu.2025.1661679 (PMC12558860; doi:10.3389/fimmu.2025.1661679)
Supplement: Supplementary file 5 [file Table2.xlsx]

## Sheet: Sheet1
Gene	Forward (5’-3’)	Reverse (5’-3’)
si-RNA
PERP	GTCAGAGCCTCATGGAGTA
	GCTGTCACTTACATCTATA
RT-PCR
PERP	CTTCACCCTTCATGCCAACC	GCCAATCAGGATAATCGTGGCT
GAPDH	TGACTTCAACAGCGACACCCA	CACCCTGTTGCTGTAGCCAAA
