# Supplementary material for: Integrative modeling of malignant epithelial programs in EGFR-mutant LUAD via single-cell transcriptomics and multi-algorithm machine learning
Source: Front Immunol. 2025 Oct 14;16:1661679. doi: 10.3389/fimmu.2025.1661679 (PMC12558860; doi:10.3389/fimmu.2025.1661679)
Supplement: Supplementary file 6 [file Table3.xlsx]

## Sheet: Sheet1
CXCL14
CRABP2
COLEC12
PIGR
NECTIN3
FOXA1
GAS5
ATP1B1
ITM2B
CTSS
MUC5B
GPX2
TXNIP
PERP
NR4A3
FGB
NEDD9
BCAS1
FGL1
MUC5AC
UCHL1
MYEOV
SLC16A14
GCNT3
PFKP
CALU
SPOCK2
AHCYL2
C1orf116
TACC1
BEX1
IRAK3
BRIX1
C8orf76
SLC12A7
MTFR1
FERMT1
HM13
JPT1
DNAJB4
RBP1
XPR1
EDN1
MAOA
